# Supplementary material for: Interleukin-25 Mediated Induction of Angiogenin-4 Is Interleukin-13 Dependent
Source: PLoS One. 2016 Apr 18;11(4):e0153572. doi: 10.1371/journal.pone.0153572 (PMC4835063; doi:10.1371/journal.pone.0153572)
Supplement: S1 Data — (XLSX) [file pone.0153572.s001.xlsx]

## Sheet: Data 1
Angiogenin-4 expression
Control	rIL-25
13.9554	834.79
28.6955	581.6
2.28588	1202.47
11.4141	1354.66
1.93556	1433.62
0.769904	380.763
2.14764	189.5
3.46475	1325.6
3.05834	1178.9
7.47851	415.93
6.64721	467.8

## Sheet: Data 2
Angiogenin-4 expression
4 doses		8 doses
Cont	rIL-25	Cont	rIL-25
1.18587	28.9757	1.29249	507.609
3.05775	14.0874	2.40869	181.148
1.0832	2.29732	0.62274	269.722
0.60731	21.5987	1.98669	290.632
3.37969	1.9819	1.01987	278.689
2.49912	10.1255
3.39267	23.3822

## Sheet: Data 3
IL-13 expression
Cont	rIL-25
1.05	4.464
0.744	1.472
1.357	5.088
3.552	0.86
0.795	4.653
1.993	3.705
0.886	4.038
	2.127

## Sheet: Data 4
Angiogenin-4 expression
Control	rIL-13
1.02506	3.29327
1.12373	2.30995
2.24889	4.1289
0.818396	4.01697
1.0009	2.36638

## Sheet: Data 5
Angiogenin-4 expression
Cont	rIL-25	rIL-25+IgG	rIL-25+anti-IL-13
2.27634	25.7551	41.829	3.46981
1.14188	13.9887	18.4432	0.97848
1.53662	19.5459	45.4296	2.26329
0.81404	14.6836	14.3581	2.89009
		6.428	0.81903
		15.3514	3.10732
		37.5421	1
		15.2361	2.76153

## Sheet: Data 6
Angiogenin-4 expression
Control	rIL-25	rIL-25+IgG	rIL-25+anti-IL-17	rIL-25+anti-IL-22	rIL-25+anti-IL-13
3.70098	140.75	31.7255	30.4725	22.0372	0.934
10.2329	88.4538	188.632	51.6649	35.571	0.82506
3.1551	193.424	48.8191	18.5672	26.158	0.123493
3.10356	70.3327	55.825	56.038	46.3379	2.51793
4.84415			10.911	13.2119	0.20467
2.58515
1
0.893541
1.43759

## Sheet: IHC score
Blind No	Real No	Shiuly	Koji	Stacey	Average
59	1	1	1	2	1.33333	PBS
113	2	1	1	0	0.666667
27	3	1	1	1	1
33	4	2	2	2	2
19	5	1	1	1	1
72	6	4	3	3	3.33333	rIL-13
88	7	3	4	3	3.33333
36	8	3	4	4	3.66667
44	9	3	3	3	3
120	10	2	3	2	2.33333
130	11	5	5	4	4.66667	rIL-25
46	12	5	5	4	4.66667
23	121	5	5	5	5
82	14	5	4	4	4.33333
37	15	5	5	4	4.66667
34	17	2	3	2	2.33333	rIL-25+anti-IL-13
55	18	2	2	2	2
17	19	2	2	2	2
89	20	2	2	2	2
22	111	4.5	5	4	4.5	rIL-25+anti IgG
51	13	5	4	4	4.33333
39	141	5	5	4	4.66667
141	123	4	4	5	4.33333
